# Supplementary material for: Regenerative Endodontic Procedures: An Umbrella Review
Source: Int J Environ Res Public Health. 2021 Jan 17;18(2):754. doi: 10.3390/ijerph18020754 (PMC7830213; doi:10.3390/ijerph18020754)
Supplement: Supplementary file 1 [file ijerph-18-00754-s001.zip]

Archive with 2 entries (2 files):
- ijerph-1069768-suppl xml.docx
- ijerph-1069768-suppl xml.pdf
